# Supplementary material for: Grafting Watermelon Onto Pumpkin Increases Chilling Tolerance by Up Regulating Arginine Decarboxylase to Increase Putrescine Biosynthesis
Source: Front Plant Sci. 2022 Feb 15;12:812396. doi: 10.3389/fpls.2021.812396 (PMC8886213; doi:10.3389/fpls.2021.812396)
Supplement: Supplementary file 1 [file Table_1.XLSX]

## Sheet: Table S4
Table S4. Lists of enriched GO terms of up- and down-DEG in leaves under chilling stress
Group	Num	GO ID	Term Type	Description	Ratio_in_study	Ratio_in_pop	Padjust
Cl/Cl-Unique up regulated	5	GO:0010088	BP	phloem development	5/658	11/17241	0.0203027
Cl/Cl-Unique down regulated	21	GO:0006281	BP	DNA repair	21/587	179/17241	0.0042768
	25	GO:0009451	BP	RNA modification	25/587	214/17241	0.0042768
	21	GO:0006974	BP	cellular response to DNA damage stimulus	21/587	189/17241	0.0048477
	32	GO:0006996	BP	organelle organization	32/587	383/17241	0.0066155
	120	GO:0046483	BP	heterocycle metabolic process	120/587	2327/17241	0.0066155
	124	GO:1901360	BP	organic cyclic compound metabolic process	124/587	2425/17241	0.0066155
	120	GO:0006725	BP	cellular aromatic compound metabolic process	120/587	2365/17241	0.009792
	49	GO:0005737	CC	cytoplasm	49/587	745/17241	0.009792
	109	GO:0006139	BP	nucleobase-containing compound metabolic process	109/587	2148/17241	0.0136798
	29	GO:0006259	BP	DNA metabolic process	29/587	360/17241	0.0136798
	4	GO:0000922	CC	spindle pole	4/587	6/17241	0.0136798
	14	GO:0006457	BP	protein folding	14/587	114/17241	0.0200898
	97	GO:0090304	BP	nucleic acid metabolic process	97/587	1901/17241	0.0224907
	4	GO:0043015	MF	gamma-tubulin binding	4/587	7/17241	0.0224907
	5	GO:0030983	MF	mismatched DNA binding	5/587	13/17241	0.0225718
	104	GO:0035639	MF	purine ribonucleoside triphosphate binding	104/587	2091/17241	0.0283319
	25	GO:0033554	BP	cellular response to stress	25/587	309/17241	0.0322503
	4	GO:0007020	BP	microtubule nucleation	4/587	8/17241	0.0322503
	124	GO:0036094	MF	small molecule binding	124/587	2612/17241	0.0322503
	18	GO:0090305	BP	nucleic acid phosphodiester bond hydrolysis	18/587	194/17241	0.0363357
	5	GO:0006298	BP	mismatch repair	5/587	16/17241	0.0363357
	5	GO:0042026	BP	protein refolding	5/587	16/17241	0.0363357
	106	GO:0032555	MF	purine ribonucleotide binding	106/587	2165/17241	0.0363357
	106	GO:0017076	MF	purine nucleotide binding	106/587	2170/17241	0.0363357
	7	GO:0003887	MF	DNA-directed DNA polymerase activity	7/587	34/17241	0.0363357
	108	GO:0097367	MF	carbohydrate derivative binding	108/587	2230/17241	0.0363357
	116	GO:1901265	MF	nucleoside phosphate binding	116/587	2436/17241	0.0363357
	116	GO:0000166	MF	nucleotide binding	116/587	2436/17241	0.0363357
	5	GO:0008536	MF	Ran GTPase binding	5/587	16/17241	0.0363357
	106	GO:0032553	MF	ribonucleotide binding	106/587	2191/17241	0.0363357
	121	GO:0043168	MF	anion binding	121/587	2573/17241	0.0367694
	495	GO:0003674	MF	molecular_function	495/587	13474/17241	0.0375901
Cl/Cm-Unique up regulated	72	GO:0032555	MF	purine ribonucleotide binding	72/303	2165/17241	0.0019026
	72	GO:0017076	MF	purine nucleotide binding	72/303	2170/17241	0.0019026
	81	GO:0043168	MF	anion binding	81/303	2573/17241	0.0019026
	68	GO:0035639	MF	purine ribonucleoside triphosphate binding	68/303	2091/17241	0.0019026
	66	GO:0032559	MF	adenyl ribonucleotide binding	66/303	1954/17241	0.0019026
	66	GO:0030554	MF	adenyl nucleotide binding	66/303	1959/17241	0.0019026
	73	GO:0097367	MF	carbohydrate derivative binding	73/303	2230/17241	0.0019026
	62	GO:0005524	MF	ATP binding	62/303	1880/17241	0.0019026
	81	GO:1901265	MF	nucleoside phosphate binding	81/303	2436/17241	0.0019026
	81	GO:0000166	MF	nucleotide binding	81/303	2436/17241	0.0019026
	72	GO:0032553	MF	ribonucleotide binding	72/303	2191/17241	0.0019569
	82	GO:0036094	MF	small molecule binding	82/303	2612/17241	0.0019569
	119	GO:0043167	MF	ion binding	119/303	4710/17241	0.003543
	62	GO:0008144	MF	drug binding	62/303	2003/17241	0.0059457
Cl/Cm-Unique down regulated	16	GO:0044427	CC	chromosomal part	16/441	137/17241	0.0032703
	9	GO:0044815	CC	DNA packaging complex	9/441	47/17241	0.009119
	13	GO:0022402	BP	cell cycle process	13/441	124/17241	0.0321999
	8	GO:0000786	CC	nucleosome	8/441	45/17241	0.0321999
Common up regulated	12	GO:0010200	BP	response to chitin	12/1756	22/17241	0.0003889
	11	GO:0009765	BP	photosynthesis, light harvesting	11/1756	19/17241	0.0003889
	20	GO:0018298	BP	protein-chromophore linkage	20/1756	48/17241	0.0003889
	9	GO:0009800	BP	cinnamic acid biosynthetic process	9/1756	13/17241	0.0003889
	9	GO:0009803	BP	cinnamic acid metabolic process	9/1756	13/17241	0.0003889
	20	GO:0044550	BP	secondary metabolite biosynthetic process	20/1756	44/17241	0.0003889
	15	GO:0009699	BP	phenylpropanoid biosynthetic process	15/1756	27/17241	0.0003889
	34	GO:0015979	BP	photosynthesis	34/1756	113/17241	0.0003889
	20	GO:0009523	CC	photosystem II	20/1756	57/17241	0.0003889
	16	GO:0016840	MF	carbon-nitrogen lyase activity	16/1756	34/17241	0.0003889
	12	GO:0016841	MF	ammonia-lyase activity	12/1756	19/17241	0.0003889
	9	GO:0045548	MF	phenylalanine ammonia-lyase activity	9/1756	13/17241	0.0003889
	23	GO:0019748	BP	secondary metabolic process	23/1756	70/17241	0.0004138
	33	GO:0009579	CC	thylakoid	33/1756	108/17241	0.0004138
	25	GO:0009521	CC	photosystem	25/1756	86/17241	0.0004138
	20	GO:0016168	MF	chlorophyll binding	20/1756	45/17241	0.0004138
	18	GO:0009698	BP	phenylpropanoid metabolic process	18/1756	46/17241	0.0004377
	22	GO:1901698	BP	response to nitrogen compound	22/1756	72/17241	0.0004377
	16	GO:1901606	BP	alpha-amino acid catabolic process	16/1756	42/17241	0.0004377
	47	GO:0001101	BP	response to acid chemical	47/1756	213/17241	0.0004377
	66	GO:1901700	BP	response to oxygen-containing compound	66/1756	280/17241	0.0004377
	34	GO:0009416	BP	response to light stimulus	34/1756	143/17241	0.0004377
	76	GO:0009628	BP	response to abiotic stimulus	76/1756	417/17241	0.0004377
	10	GO:0009074	BP	aromatic amino acid family catabolic process	10/1756	18/17241	0.0004377
	89	GO:0042221	BP	response to chemical	89/1756	481/17241	0.0004377
	154	GO:0097659	BP	nucleic acid-templated transcription	154/1756	823/17241	0.0004377
	154	GO:0006351	BP	transcription, DNA-templated	154/1756	810/17241	0.0004377
	9	GO:0006559	BP	L-phenylalanine catabolic process	9/1756	15/17241	0.0004377
	9	GO:1902222	BP	erythrose 4-phosphate/phosphoenolpyruvate family amino acid catabolic process	9/1756	15/17241	0.0004377
	135	GO:0055085	BP	transmembrane transport	135/1756	846/17241	0.0004377
	220	GO:0051252	BP	regulation of RNA metabolic process	220/1756	1254/17241	0.0004377
	8	GO:0015977	BP	carbon fixation	8/1756	12/17241	0.0004377
	63	GO:0010033	BP	response to organic substance	63/1756	336/17241	0.0004377
	220	GO:0006355	BP	regulation of transcription, DNA-templated	220/1756	1229/17241	0.0004377
	229	GO:0031326	BP	regulation of cellular biosynthetic process	229/1756	1317/17241	0.0004377
	202	GO:1901362	BP	organic cyclic compound biosynthetic process	202/1756	1288/17241	0.0004377
	220	GO:1903506	BP	regulation of nucleic acid-templated transcription	220/1756	1232/17241	0.0004377
	220	GO:2001141	BP	regulation of RNA biosynthetic process	220/1756	1232/17241	0.0004377
	182	GO:0018130	BP	heterocycle biosynthetic process	182/1756	1205/17241	0.0004377
	169	GO:0034654	BP	nucleobase-containing compound biosynthetic process	169/1756	1070/17241	0.0004377
	158	GO:0032774	BP	RNA biosynthetic process	158/1756	877/17241	0.0004377
	194	GO:0019438	BP	aromatic compound biosynthetic process	194/1756	1208/17241	0.0004377
	225	GO:2000112	BP	regulation of cellular macromolecule biosynthetic process	225/1756	1293/17241	0.0004377
	229	GO:0010468	BP	regulation of gene expression	229/1756	1387/17241	0.0004377
	225	GO:0010556	BP	regulation of macromolecule biosynthetic process	225/1756	1296/17241	0.0004377
	220	GO:0019219	BP	regulation of nucleobase-containing compound metabolic process	220/1756	1270/17241	0.0004377
	42	GO:0009535	CC	chloroplast thylakoid membrane	42/1756	194/17241	0.0004377
	42	GO:0055035	CC	plastid thylakoid membrane	42/1756	195/17241	0.0004377
	107	GO:0009507	CC	chloroplast	107/1756	643/17241	0.0004377
	130	GO:0003700	MF	DNA-binding transcription factor activity	130/1756	600/17241	0.0004377
	136	GO:0140110	MF	transcription regulator activity	136/1756	661/17241	0.0004377
	76	GO:0046906	MF	tetrapyrrole binding	76/1756	410/17241	0.0004377
	239	GO:0003677	MF	DNA binding	239/1756	1572/17241	0.0004377
	16	GO:0009063	BP	cellular amino acid catabolic process	16/1756	45/17241	0.000442
	248	GO:0060255	BP	regulation of macromolecule metabolic process	248/1756	1590/17241	0.000442
	242	GO:0080090	BP	regulation of primary metabolic process	242/1756	1492/17241	0.000442
	96	GO:0007165	BP	signal transduction	96/1756	579/17241	0.000442
	111	GO:0009536	CC	plastid	111/1756	693/17241	0.000442
	246	GO:0031323	BP	regulation of cellular metabolic process	246/1756	1534/17241	0.0004426
	239	GO:0051171	BP	regulation of nitrogen compound metabolic process	239/1756	1474/17241	0.0004492
	230	GO:0009889	BP	regulation of biosynthetic process	230/1756	1321/17241	0.0004492
	256	GO:0019222	BP	regulation of metabolic process	256/1756	1654/17241	0.0004525
	366	GO:0050789	BP	regulation of biological process	366/1756	2508/17241	0.0004525
	42	GO:0042651	CC	thylakoid membrane	42/1756	201/17241	0.0004525
	42	GO:0034357	CC	photosynthetic membrane	42/1756	201/17241	0.0004525
	339	GO:0050794	BP	regulation of cellular process	339/1756	2288/17241	0.0004639
	401	GO:0065007	BP	biological regulation	401/1756	2835/17241	0.0004853
	16	GO:0009522	CC	photosystem I	16/1756	46/17241	0.0004985
	10	GO:0005991	BP	trehalose metabolic process	10/1756	20/17241	0.000632
	34	GO:0009314	BP	response to radiation	34/1756	151/17241	0.000632
	7	GO:0019685	BP	photosynthesis, dark reaction	7/1756	10/17241	0.0007425
	7	GO:0019253	BP	reductive pentose-phosphate cycle	7/1756	10/17241	0.0007425
	7	GO:0016984	MF	ribulose-bisphosphate carboxylase activity	7/1756	10/17241	0.0007425
	193	GO:0050896	BP	response to stimulus	193/1756	1394/17241	0.0007759
	23	GO:0042493	BP	response to drug	23/1756	86/17241	0.0007759
	132	GO:0005215	MF	transporter activity	132/1756	891/17241	0.0007759
	15	GO:0010243	BP	response to organonitrogen compound	15/1756	43/17241	0.0008269
	47	GO:0044436	CC	thylakoid part	47/1756	240/17241	0.00084
	269	GO:0005634	CC	nucleus	269/1756	2051/17241	0.0008753
	71	GO:0043565	MF	sequence-specific DNA binding	71/1756	419/17241	0.0011667
	125	GO:0022857	MF	transmembrane transporter activity	125/1756	845/17241	0.0012228
	10	GO:0042537	BP	benzene-containing compound metabolic process	10/1756	22/17241	0.0015018
	10	GO:0019684	BP	photosynthesis, light reaction	10/1756	22/17241	0.0015018
	8	GO:0005992	BP	trehalose biosynthetic process	8/1756	15/17241	0.0023446
	7	GO:0005388	MF	calcium transmembrane transporter activity, phosphorylative mechanism	7/1756	12/17241	0.0033822
	51	GO:0004497	MF	monooxygenase activity	51/1756	286/17241	0.0040446
	312	GO:0009058	BP	biosynthetic process	312/1756	2502/17241	0.0041999
	15	GO:0015103	MF	inorganic anion transmembrane transporter activity	15/1756	50/17241	0.0051498
	18	GO:0016054	BP	organic acid catabolic process	18/1756	67/17241	0.0051703
	18	GO:0046395	BP	carboxylic acid catabolic process	18/1756	67/17241	0.0051703
	10	GO:0006816	BP	calcium ion transport	10/1756	25/17241	0.0051703
	9	GO:0009637	BP	response to blue light	9/1756	21/17241	0.0060338
	298	GO:1901576	BP	organic substance biosynthetic process	298/1756	2390/17241	0.0060338
	7	GO:0009853	BP	photorespiration	7/1756	13/17241	0.0060338
	291	GO:0044249	BP	cellular biosynthetic process	291/1756	2334/17241	0.0067385
	52	GO:0005506	MF	iron ion binding	52/1756	302/17241	0.0082517
	9	GO:0006558	BP	L-phenylalanine metabolic process	9/1756	22/17241	0.0086522
	9	GO:1902221	BP	erythrose 4-phosphate/phosphoenolpyruvate family amino acid metabolic process	9/1756	22/17241	0.0086522
Common down regulated	9	GO:0016556	BP	mRNA modification	9/1278	14/17241	0.000229
	7	GO:0031490	MF	chromatin DNA binding	7/1278	8/17241	0.000229
	7	GO:0031492	MF	nucleosomal DNA binding	7/1278	8/17241	0.000229
	6	GO:0010369	CC	chromocenter	6/1278	6/17241	0.0003011
	10	GO:0006270	BP	DNA replication initiation	10/1278	15/17241	0.0003208
	23	GO:0000786	CC	nucleosome	23/1278	45/17241	0.0004746
	24	GO:0032993	CC	protein-DNA complex	24/1278	51/17241	0.0004746
	22	GO:0051276	BP	chromosome organization	22/1278	92/17241	0.0005138
	29	GO:0006260	BP	DNA replication	29/1278	80/17241	0.0005138
	39	GO:0090305	BP	nucleic acid phosphodiester bond hydrolysis	39/1278	194/17241	0.0005138
	59	GO:0009451	BP	RNA modification	59/1278	214/17241	0.0005138
	7	GO:0080156	BP	mitochondrial mRNA modification	7/1278	10/17241	0.0005138
	7	GO:1900864	BP	mitochondrial RNA modification	7/1278	10/17241	0.0005138
	39	GO:0044427	CC	chromosomal part	39/1278	137/17241	0.0005138
	23	GO:0044815	CC	DNA packaging complex	23/1278	47/17241	0.0005138
	8	GO:0031491	MF	nucleosome binding	8/1278	13/17241	0.0005138
	30	GO:0140097	MF	catalytic activity, acting on DNA	30/1278	156/17241	0.0005138
	28	GO:0005694	CC	chromosome	28/1278	81/17241	0.0005239
	10	GO:0006334	BP	nucleosome assembly	10/1278	22/17241	0.000529
	42	GO:0006974	BP	cellular response to DNA damage stimulus	42/1278	189/17241	0.0005867
	35	GO:0006281	BP	DNA repair	35/1278	179/17241	0.000591
	59	GO:0006259	BP	DNA metabolic process	59/1278	360/17241	0.000591
	36	GO:0004519	MF	endonuclease activity	36/1278	190/17241	0.000591
	15	GO:0008094	MF	DNA-dependent ATPase activity	15/1278	50/17241	0.000591
	11	GO:0003678	MF	DNA helicase activity	11/1278	28/17241	0.0006268
	45	GO:0004518	MF	nuclease activity	45/1278	253/17241	0.0006268
	92	GO:0008270	MF	zinc ion binding	92/1278	693/17241	0.0006455
	14	GO:0071103	BP	DNA conformation change	14/1278	45/17241	0.0006475
	6	GO:0042555	CC	MCM complex	6/1278	8/17241	0.000925
	10	GO:0034728	BP	nucleosome organization	10/1278	25/17241	0.0012529
	10	GO:0032508	BP	DNA duplex unwinding	10/1278	26/17241	0.0017923
	10	GO:0032392	BP	DNA geometric change	10/1278	26/17241	0.0017923
	126	GO:0046914	MF	transition metal ion binding	126/1278	1148/17241	0.0022748
	45	GO:0033554	BP	cellular response to stress	45/1278	309/17241	0.0026283
	11	GO:0065004	BP	protein-DNA complex assembly	11/1278	33/17241	0.0027205
	16	GO:0006310	BP	DNA recombination	16/1278	65/17241	0.0027205
	20	GO:0046982	MF	protein heterodimerization activity	20/1278	95/17241	0.0030165
	8	GO:0000959	BP	mitochondrial RNA metabolic process	8/1278	20/17241	0.0072357
	11	GO:0071824	BP	protein-DNA complex subunit organization	11/1278	37/17241	0.0072357
	12	GO:0071897	BP	DNA biosynthetic process	12/1278	44/17241	0.0083776
	86	GO:0016788	MF	hydrolase activity, acting on ester bonds	86/1278	755/17241	0.0087218
